# Supplementary material for: A comprehensive analysis for associations between multiple microRNAs and prognosis of osteosarcoma patients
Source: PeerJ. 2020 Jan 20;8:e8389. doi: 10.7717/peerj.8389 (PMC6977468; doi:10.7717/peerj.8389)
Supplement: Supplemental Information 1 [file peerj-08-8389-s001.xls]

## Sheet: Sheet1
No.of patients	miRNA-21	miRNA-214	miRNA-433	miRNA-30c	miRNA-34a	miRNA-101	miRNA-133a	miRNA-539	miRNA-218
1	1.58	1.81	0.61	3.78	3.68	0.63	4.32	3.67	0.75
2	3.65	3.88	1.68	5.85	5.75	5.7	12.39	5.74	2.82
3	3.83	3.06	0.86	5.03	4.93	4.88	18.57	4.92	3
4	2.39	2.62	0.42	4.59	4.49	3.94	7.13	4.48	1.56
5	3.72	3.95	1.75	5.92	5.82	5.77	12.46	7.81	2.89
6	3.14	3.37	1.17	5.34	5.24	5.19	15.88	5.23	2.31
7	6.23	6.46	1.26	8.43	8.33	9.28	14.97	8.32	4.4
8	2.85	3.08	0.38	5.05	4.95	4.9	11.29	4.94	2.02
9	5.61	5.84	2.64	6.81	6.71	9.66	13.35	6.7	4.78
10	2.93	3.16	0.96	5.13	5.03	4.98	4.67	7.02	2.1
11	3.85	4.08	1.88	6.05	5.95	5.9	6.59	5.94	3.02
12	4.94	4.17	2.97	6.64	6.54	6.49	19.18	8.53	4.01
13	2.78	3.01	0.81	4.98	4.88	4.83	3.12	4.87	1.95
14	2.74	2.97	0.77	4.94	4.84	2.79	17.48	4.83	1.91
15	6.94	7.17	1.97	9.14	9.04	8.99	15.68	9.03	3.11
16	2.18	2.41	0.21	4.38	4.28	4.23	10.92	4.27	1.35
17	1.36	1.59	0.39	3.56	3.46	1.41	3.1	3.45	2.53
18	2.48	2.71	0.51	4.68	4.58	1.53	11.02	4.57	1.65
19	2.98	3.21	1.01	5.18	5.08	2.03	11.72	5.07	2.15
20	4.73	4.96	3.26	6.93	6.83	9.78	13.47	6.82	3.9
21	6.66	6.89	2.69	8.86	8.76	8.71	15.3	8.75	4.83
22	3.65	3.88	1.68	5.85	5.75	5.7	12.39	5.74	2.82
23	3.94	4.17	1.97	6.14	6.04	9.99	12.68	9.03	3.11
24	1.69	1.92	0.72	3.89	3.29	2.74	6.43	3.78	0.96
25	3.11	3.34	1.14	5.31	5.21	8.16	18.85	5.2	2.28
26	3.06	3.29	1.09	5.26	5.16	5.11	11.8	5.15	2.23
27	1.6	1.83	0.63	4.8	4.7	4.65	11.34	4.69	0.77
28	3.59	3.82	1.62	5.79	5.69	5.64	19.53	5.68	2.76
29	3.75	3.98	1.78	5.95	5.85	9.8	12.49	5.84	2.92
30	4.13	4.36	1.16	6.33	6.73	8.18	12.87	6.22	3.3
31	0.73	1.96	0.76	3.93	3.83	3.78	10.47	3.82	0.9
32	2.65	2.88	0.68	4.85	4.75	4.7	11.39	4.74	1.82
33	7.14	7.37	4.17	8.34	8.24	8.19	20.88	8.23	4.31
34	2.95	3.18	0.98	5.15	5.05	5	11.69	3.04	2.12
35	1.07	1.3	0.1	4.27	4.17	4.12	10.81	3.16	1.24
36	1.15	1.38	0.18	4.35	4.25	2.2	7.89	6.24	1.32
37	6.94	7.17	2.97	8.14	8.04	10.99	14.68	8.03	6.11
38	0.86	2.09	0.89	4.06	3.96	1.91	3.3	3.95	1.03
39	1.77	2	0.8	3.47	3.37	2.32	10.01	1.36	0.94
40	4.05	4.28	2.08	6.25	6.15	6.1	12.79	6.14	3.22
41	1.47	2.7	0.5	4.67	4.57	4.52	11.21	1.56	2.64
42	2.64	2.87	0.67	4.84	4.74	4.69	15.38	2.73	1.81
43	3.04	3.27	1.07	5.24	5.14	5.59	14.78	5.13	2.21
44	2.26	2.49	0.29	4.46	4.36	1.31	11	4.35	1.43
45	2.33	2.56	0.36	4.53	4.43	4.38	11.07	4.42	1.5
46	5.47	5.7	2.5	6.67	6.57	11.52	18.21	6.56	3.64
47	1.08	1.31	0.11	4.28	4.18	2.13	4.82	2.17	0.25
48	5.59	4.82	3.12	6.79	7.19	5.64	19.83	7.68	3.66
49	1.52	1.75	0.55	3.72	3.62	3.57	10.26	3.61	1.69
50	2.28	2.51	0.31	4.48	4.38	4.33	11.02	5.37	1.45
51	2.54	2.77	0.57	4.74	4.14	4.59	15.28	4.63	1.71
52	1.64	1.87	0.67	3.84	3.74	3.69	10.38	3.73	0.91
53	2.72	2.95	0.75	4.92	4.82	4.77	5.46	4.81	1.89
54	2.81	3.04	0.84	5.01	4.91	5.86	11.55	4.9	1.98
55	2.96	3.19	0.49	5.16	5.06	1.01	11.7	5.05	2.13
56	3.27	3.5	1.3	5.47	5.37	8.32	12.01	5.36	2.44
57	2.28	2.51	0.31	4.48	4.38	1.33	11.02	4.37	1.45
58	2.96	3.19	0.99	5.16	5.06	8.01	11.7	5.05	2.13
59	1.78	2.01	0.81	3.98	3.88	3.83	10.52	3.87	0.95
60	1.47	1.7	0.5	3.67	3.57	1.52	10.21	3.56	0.64
61	2.49	2.72	0.52	4.69	4.59	4.54	11.23	2.58	1.66
62	5.26	5.49	2.79	7.46	7.36	9.31	14	9.35	4.43
63	2.87	3.1	0.4	5.07	4.97	1.92	11.61	3.96	2.04
